# Supplementary material for: De novo transcriptome sequencing and anthocyanin metabolite analysis reveals leaf color of Acer pseudosieboldianum in autumn
Source: BMC Genomics. 2021 May 25;22:383. doi: 10.1186/s12864-021-07715-x (PMC8145822; doi:10.1186/s12864-021-07715-x)
Supplement: Supplementary file 3 — Additional file 3: Table S2. KEGG pathway annotation in A. pseudosieboldianum unigenes. [file 12864_2021_7715_MOESM3_ESM.xlsx]

## Sheet: Sheet1
Table S2： KEGG pathway annotation in Acer pseudo-sieboldianum unigenes
#	Pathway	Pathway ID	Gene_number（12811）
1	Glycolysis / Gluconeogenesis	ko00010	266
2	Citrate cycle (TCA cycle)	ko00020	165
3	Pentose phosphate pathway	ko00030	118
4	Pentose and glucuronate interconversions	ko00040	92
5	Fructose and mannose metabolism	ko00051	101
6	Galactose metabolism	ko00052	102
7	Ascorbate and aldarate metabolism	ko00053	81
8	Fatty acid biosynthesis	ko00061	80
9	Fatty acid elongation	ko00062	42
10	Fatty acid degradation	ko00071	111
11	Synthesis and degradation of ketone bodies	ko00072	11
12	Cutin, suberine and wax biosynthesis	ko00073	21
13	Steroid biosynthesis	ko00100	66
14	Ubiquinone and other terpenoid-quinone biosynthesis	ko00130	60
15	Oxidative phosphorylation	ko00190	372
16	Photosynthesis	ko00195	37
17	Photosynthesis - antenna proteins	ko00196	15
18	Arginine biosynthesis	ko00220	62
19	Purine metabolism	ko00230	281
20	Caffeine metabolism	ko00232	5
21	Pyrimidine metabolism	ko00240	199
22	Alanine, aspartate and glutamate metabolism	ko00250	139
23	Glycine, serine and threonine metabolism	ko00260	136
24	Monobactam biosynthesis	ko00261	20
25	Cysteine and methionine metabolism	ko00270	175
26	Valine, leucine and isoleucine degradation	ko00280	117
27	Valine, leucine and isoleucine biosynthesis	ko00290	51
28	Lysine biosynthesis	ko00300	27
29	Lysine degradation	ko00310	70
30	Arginine and proline metabolism	ko00330	101
31	Carbapenem biosynthesis	ko00332	2
32	Histidine metabolism	ko00340	55
33	Tyrosine metabolism	ko00350	74
34	Phenylalanine metabolism	ko00360	74
35	Tryptophan metabolism	ko00380	97
36	Phenylalanine, tyrosine and tryptophan biosynthesis	ko00400	73
37	beta-Alanine metabolism	ko00410	91
38	Taurine and hypotaurine metabolism	ko00430	20
40	Selenocompound metabolism	ko00450	39
39	Cyanoamino acid metabolism	ko00460	54
41	Glutathione metabolism	ko00480	163
42	Starch and sucrose metabolism	ko00500	233
43	N-Glycan biosynthesis	ko00510	76
44	Other glycan degradation	ko00511	27
45	Other types of O-glycan biosynthesis	ko00514	12
46	Amino sugar and nucleotide sugar metabolism	ko00520	197
47	Glycosaminoglycan degradation	ko00531	15
48	Glycerolipid metabolism	ko00561	93
49	Inositol phosphate metabolism	ko00562	90
50	Glycosylphosphatidylinositol(GPI)-anchor biosynthesis	ko00563	42
51	Glycerophospholipid metabolism	ko00564	141
52	Ether lipid metabolism	ko00565	48
53	Arachidonic acid metabolism	ko00590	29
54	Linoleic acid metabolism	ko00591	14
55	alpha-Linolenic acid metabolism	ko00592	78
56	Sphingolipid metabolism	ko00600	47
57	Glycosphingolipid biosynthesis - globo series	ko00603	12
58	Glycosphingolipid biosynthesis - ganglio series	ko00604	4
59	Pyruvate metabolism	ko00620	214
60	Glyoxylate and dicarboxylate metabolism	ko00630	220
61	Propanoate metabolism	ko00640	80
62	Butanoate metabolism	ko00650	65
63	C5-Branched dibasic acid metabolism	ko00660	15
65	One carbon pool by folate	ko00670	47
64	Carbon fixation in photosynthetic organisms	ko00710	140
66	Thiamine metabolism	ko00730	21
67	Riboflavin metabolism	ko00740	26
68	Vitamin B6 metabolism	ko00750	20
69	Nicotinate and nicotinamide metabolism	ko00760	33
70	Pantothenate and CoA biosynthesis	ko00770	53
72	Biotin metabolism	ko00780	44
71	Lipoic acid metabolism	ko00785	8
73	Folate biosynthesis	ko00790	26
74	Porphyrin and chlorophyll metabolism	ko00860	73
75	Terpenoid backbone biosynthesis	ko00900	67
77	Monoterpenoid biosynthesis	ko00902	8
76	Limonene and pinene degradation	ko00903	14
78	Diterpenoid biosynthesis	ko00904	11
79	Brassinosteroid biosynthesis	ko00905	7
80	Carotenoid biosynthesis	ko00906	37
81	Zeatin biosynthesis	ko00908	11
82	Sesquiterpenoid and triterpenoid biosynthesis	ko00909	17
83	Nitrogen metabolism	ko00910	45
84	Sulfur metabolism	ko00920	70
85	Phenylpropanoid biosynthesis	ko00940	152
86	Flavonoid biosynthesis	ko00941	28
87	Anthocyanin biosynthesis	ko00942	1
88	Flavone and flavonol biosynthesis	ko00944	5
89	Stilbenoid, diarylheptanoid and gingerol biosynthesis	ko00945	11
90	Isoquinoline alkaloid biosynthesis	ko00950	39
91	Tropane, piperidine and pyridine alkaloid biosynthesis	ko00960	48
93	Betalain biosynthesis	ko00965	7
92	Glucosinolate biosynthesis	ko00966	1
94	Aminoacyl-tRNA biosynthesis	ko00970	100
95	Biosynthesis of unsaturated fatty acids	ko01040	101
96	Carbon metabolism	ko01200	661
97	2-Oxocarboxylic acid metabolism	ko01210	128
98	Fatty acid metabolism	ko01212	169
100	Biosynthesis of amino acids	ko01230	487
99	Vancomycin resistance	ko01502	2
101	ABC transporters	ko02010	43
102	Ribosome biogenesis in eukaryotes	ko03008	157
103	Ribosome	ko03010	832
104	RNA transport	ko03013	272
105	mRNA surveillance pathway	ko03015	170
107	RNA degradation	ko03018	191
106	RNA polymerase	ko03020	82
108	Basal transcription factors	ko03022	72
109	DNA replication	ko03030	62
112	Spliceosome	ko03040	315
111	Proteasome	ko03050	161
110	Protein export	ko03060	79
113	Base excision repair	ko03410	58
114	Nucleotide excision repair	ko03420	98
115	Mismatch repair	ko03430	50
116	Homologous recombination	ko03440	47
117	Non-homologous end-joining	ko03450	8
118	Phosphatidylinositol signaling system	ko04070	67
119	Plant hormone signal transduction	ko04075	158
120	Ubiquitin mediated proteolysis	ko04120	196
121	Sulfur relay system	ko04122	23
122	SNARE interactions in vesicular transport	ko04130	50
124	Regulation of autophagy	ko04140	46
123	Protein processing in endoplasmic reticulum	ko04141	374
125	Endocytosis	ko04144	227
126	Phagosome	ko04145	185
127	Peroxisome	ko04146	225
128	Plant-pathogen interaction	ko04626	172
129	Circadian rhythm - plant	ko04712	35
130	AGE-RAGE signaling pathway in diabetic complications	ko04933	21
