# Supplementary material for: De novo transcriptome sequencing and anthocyanin metabolite analysis reveals leaf color of Acer pseudosieboldianum in autumn
Source: BMC Genomics. 2021 May 25;22:383. doi: 10.1186/s12864-021-07715-x (PMC8145822; doi:10.1186/s12864-021-07715-x)
Supplement: Supplementary file 4 — Additional file 4: Table S3. KEGG pathway enrichment analysis of DEGs between B and M. [file 12864_2021_7715_MOESM4_ESM.xlsx]

## Sheet: Sheet1
Table S3 KEGG pathway enrichment analysis of DEGs between B and M
Pahtway	ko_id	DEG_in_Pathway	AllGene_in_Pathway	P-value
Flavonoid biosynthesis	ko00941	5	28	1.76861e-08
Linoleic acid metabolism	ko00591	3	14	9.53236e-06
alpha-Linolenic acid metabolism	ko00592	3	78	0.00174826
Anthocyanin biosynthesis	ko00942	1	1	0.00312968
Flavone and flavonol biosynthesis	ko00944	1	5	0.015555
Circadian rhythm - plant	ko04712	1	35	0.104135
Carotenoid biosynthesis	ko00906	1	37	0.109761
Nitrogen metabolism	ko00910	1	45	0.131928
Carbon metabolism	ko01200	4	661	0.146661
Peroxisome	ko04146	2	225	0.155424
Phenylalanine, tyrosine and tryptophan biosynthesis	ko00400	1	73	0.205431
Phenylalanine metabolism	ko00360	1	74	0.207942
Propanoate metabolism	ko00640	1	80	0.222854
beta-Alanine metabolism	ko00410	1	91	0.249497
Pentose and glucuronate interconversions	ko00040	1	92	0.251875
Tryptophan metabolism	ko00380	1	97	0.263659
Valine, leucine and isoleucine degradation	ko00280	1	117	0.309042
Pentose phosphate pathway	ko00030	1	118	0.31124
Glycine, serine and threonine metabolism	ko00260	1	136	0.349669
Phenylpropanoid biosynthesis	ko00940	1	152	0.3821
Ribosome biogenesis in eukaryotes	ko03008	1	157	0.391913
Citrate cycle (TCA cycle)	ko00020	1	165	0.407304
RNA degradation	ko03018	1	191	0.454795
Biosynthesis of amino acids	ko01230	2	487	0.456427
Ubiquitin mediated proteolysis	ko04120	1	196	0.463501
Pyrimidine metabolism	ko00240	1	199	0.46866
Glyoxylate and dicarboxylate metabolism	ko00630	1	220	0.503469
Starch and sucrose metabolism	ko00500	1	233	0.523913
Purine metabolism	ko00230	1	281	0.592643
Oxidative phosphorylation	ko00190	1	372	0.697774
Protein processing in endoplasmic reticulum	ko04141	1	374	0.699763
