# Supplementary material for: De novo transcriptome sequencing and anthocyanin metabolite analysis reveals leaf color of Acer pseudosieboldianum in autumn
Source: BMC Genomics. 2021 May 25;22:383. doi: 10.1186/s12864-021-07715-x (PMC8145822; doi:10.1186/s12864-021-07715-x)
Supplement: Supplementary file 5 — Additional file 5: Table S4. KEGG pathway enrichment analysis of DEGs between B and A. [file 12864_2021_7715_MOESM5_ESM.xlsx]

## Sheet: Sheet1
Table S4 KEGG pathway enrichment analysis of DEGs between B and A
Pahtway	ko_id	DEG_in_Pathway	AllGene_in_Pathway	P-value
Photosynthesis	ko00195	28	37	5.31024e-05
Regulation of autophagy	ko04140	31	46	0.000700815
Starch and sucrose metabolism	ko00500	124	233	0.000895677
Porphyrin and chlorophyll metabolism	ko00860	43	73	0.00429947
Aminoacyl-tRNA biosynthesis	ko00970	56	100	0.00567971
Flavonoid biosynthesis	ko00941	19	28	0.00686324
Plant hormone signal transduction	ko04075	83	158	0.00918656
RNA degradation	ko03018	98	191	0.011583
Non-homologous end-joining	ko03450	7	8	0.0134934
Carotenoid biosynthesis	ko00906	23	37	0.0144415
Ubiquinone and other terpenoid-quinone biosynthesis	ko00130	34	60	0.0222885
Base excision repair	ko03410	33	58	0.0224553
Glycosylphosphatidylinositol(GPI)-anchor biosynthesis	ko00563	25	42	0.0224796
Steroid biosynthesis	ko00100	36	66	0.0380981
Photosynthesis - antenna proteins	ko00196	10	15	0.0561431
Glycosaminoglycan degradation	ko00531	10	15	0.0561431
Lysine biosynthesis	ko00300	16	27	0.0654143
Inositol phosphate metabolism	ko00562	46	90	0.0727402
Ether lipid metabolism	ko00565	26	48	0.0779019
Fatty acid biosynthesis	ko00061	41	80	0.0831176
Other types of O-glycan biosynthesis	ko00514	8	12	0.0865193
Pantothenate and CoA biosynthesis	ko00770	28	53	0.0949894
Ascorbate and aldarate metabolism	ko00053	41	81	0.100293
Flavone and flavonol biosynthesis	ko00944	4	5	0.111926
Terpenoid backbone biosynthesis	ko00900	34	67	0.122282
Phenylalanine metabolism	ko00360	37	74	0.134327
Pentose phosphate pathway	ko00030	57	118	0.139527
Synthesis and degradation of ketone bodies	ko00072	7	11	0.140429
Histidine metabolism	ko00340	28	55	0.145874
Ribosome biogenesis in eukaryotes	ko03008	74	157	0.16354
beta-Alanine metabolism	ko00410	44	91	0.175023
Vancomycin resistance	ko01502	2	2	0.184741
Taurine and hypotaurine metabolism	ko00430	11	20	0.194205
Monobactam biosynthesis	ko00261	11	20	0.194205
Glycosphingolipid biosynthesis - ganglio series	ko00604	3	4	0.215219
Arachidonic acid metabolism	ko00590	15	29	0.221449
Lipoic acid metabolism	ko00785	5	8	0.223153
Other glycan degradation	ko00511	14	27	0.229423
Arginine biosynthesis	ko00220	30	62	0.230775
Propanoate metabolism	ko00640	38	80	0.239208
RNA transport	ko03013	123	272	0.242686
Phosphatidylinositol signaling system	ko04070	32	67	0.250787
Thiamine metabolism	ko00730	11	21	0.256317
Amino sugar and nucleotide sugar metabolism	ko00520	89	197	0.288023
Glycerolipid metabolism	ko00561	43	93	0.296295
Riboflavin metabolism	ko00740	13	26	0.297755
Glycerophospholipid metabolism	ko00564	64	141	0.308817
Nicotinate and nicotinamide metabolism	ko00760	16	33	0.319562
N-Glycan biosynthesis	ko00510	35	76	0.33342
Vitamin B6 metabolism	ko00750	10	20	0.338765
Brassinosteroid biosynthesis	ko00905	4	7	0.349482
Nitrogen metabolism	ko00910	21	45	0.361319
Galactose metabolism	ko00052	46	102	0.368002
Limonene and pinene degradation	ko00903	7	14	0.393201
Sulfur relay system	ko04122	11	23	0.394682
AGE-RAGE signaling pathway in diabetic complications	ko04933	10	21	0.413718
Anthocyanin biosynthesis	ko00942	1	1	0.429854
Fatty acid elongation	ko00062	19	42	0.441832
Butanoate metabolism	ko00650	29	65	0.441834
Sphingolipid metabolism	ko00600	21	47	0.462388
C5-Branched dibasic acid metabolism	ko00660	7	15	0.484214
Phenylalanine, tyrosine and tryptophan biosynthesis	ko00400	32	73	0.486397
Fructose and mannose metabolism	ko00051	44	101	0.491323
ABC transporters	ko02010	19	43	0.495122
Fatty acid metabolism	ko01212	73	169	0.507711
Tyrosine metabolism	ko00350	32	74	0.526902
Isoquinoline alkaloid biosynthesis	ko00950	17	39	0.531085
Biotin metabolism	ko00780	19	44	0.547387
Zeatin biosynthesis	ko00908	5	11	0.549149
Diterpenoid biosynthesis	ko00904	5	11	0.549149
Stilbenoid, diarylheptanoid and gingerol biosynthesis	ko00945	5	11	0.549149
Sulfur metabolism	ko00920	30	70	0.554652
Glycine, serine and threonine metabolism	ko00260	58	136	0.56511
Biosynthesis of amino acids	ko01230	208	487	0.568407
Alanine, aspartate and glutamate metabolism	ko00250	59	139	0.584076
Linoleic acid metabolism	ko00591	6	14	0.604931
2-Oxocarboxylic acid metabolism	ko01210	54	128	0.606452
Carbon fixation in photosynthetic organisms	ko00710	59	140	0.612481
Pyrimidine metabolism	ko00240	84	199	0.615335
Tropane, piperidine and pyridine alkaloid biosynthesis	ko00960	20	48	0.627338
Basal transcription factors	ko03022	30	72	0.633654
Glycolysis / Gluconeogenesis	ko00010	112	266	0.639066
Glycosphingolipid biosynthesis - globo series	ko00603	5	12	0.644072
Sesquiterpenoid and triterpenoid biosynthesis	ko00909	7	17	0.649618
Purine metabolism	ko00230	118	281	0.656093
Selenocompound metabolism	ko00450	16	39	0.656502
Circadian rhythm - plant	ko04712	14	35	0.699151
Caffeine metabolism	ko00232	2	5	0.712723
RNA polymerase	ko03020	33	82	0.730013
Phenylpropanoid biosynthesis	ko00940	62	152	0.736627
Folate biosynthesis	ko00790	10	26	0.744922
Valine, leucine and isoleucine biosynthesis	ko00290	20	51	0.752854
Peroxisome	ko04146	92	225	0.761764
mRNA surveillance pathway	ko03015	69	170	0.762786
Nucleotide excision repair	ko03420	39	98	0.771085
Cyanoamino acid metabolism	ko00460	21	54	0.771835
Pyruvate metabolism	ko00620	87	214	0.778702
Homologous recombination	ko03440	18	47	0.786975
Mismatch repair	ko03430	19	50	0.803908
Pentose and glucuronate interconversions	ko00040	36	92	0.804027
Valine, leucine and isoleucine degradation	ko00280	46	117	0.816304
One carbon pool by folate	ko00670	17	47	0.863547
Lysine degradation	ko00310	26	70	0.867606
Cutin, suberine and wax biosynthesis	ko00073	7	21	0.868431
alpha-Linolenic acid metabolism	ko00592	29	78	0.876677
Betalain biosynthesis	ko00965	2	7	0.877177
Fatty acid degradation	ko00071	42	111	0.885482
Carbon metabolism	ko01200	270	661	0.886092
Endocytosis	ko04144	88	227	0.915511
Arginine and proline metabolism	ko00330	37	101	0.920025
Glyoxylate and dicarboxylate metabolism	ko00630	84	220	0.937645
Spliceosome	ko03040	122	315	0.947625
Cysteine and methionine metabolism	ko00270	65	175	0.952038
Glutathione metabolism	ko00480	60	163	0.955341
Tryptophan metabolism	ko00380	34	97	0.955805
Plant-pathogen interaction	ko04626	63	172	0.963418
Protein export	ko03060	26	79	0.974616
Biosynthesis of unsaturated fatty acids	ko01040	34	101	0.978636
SNARE interactions in vesicular transport	ko04130	15	50	0.979145
Protein processing in endoplasmic reticulum	ko04141	142	374	0.980979
Ubiquitin mediated proteolysis	ko04120	70	196	0.985103
Monoterpenoid biosynthesis	ko00902	1	8	0.988866
DNA replication	ko03030	18	62	0.991843
Citrate cycle (TCA cycle)	ko00020	55	165	0.995876
Proteasome	ko03050	52	161	0.998059
Ribosome	ko03010	316	832	0.999178
Phagosome	ko04145	52	185	0.999992
Oxidative phosphorylation	ko00190	119	372	0.999997
