# Supplementary material for: De novo transcriptome sequencing and anthocyanin metabolite analysis reveals leaf color of Acer pseudosieboldianum in autumn
Source: BMC Genomics. 2021 May 25;22:383. doi: 10.1186/s12864-021-07715-x (PMC8145822; doi:10.1186/s12864-021-07715-x)
Supplement: Supplementary file 7 — Additional file 7: Table S6. Designed primers for RT-qPCR. [file 12864_2021_7715_MOESM7_ESM.xlsx]

## Sheet: Primers for RT-qPCR
Table S6. Designed primers for RT-qPCR
Gene number	Gene name	Sequence (5' to 3' )
c103768.graph_c0	AaPAL-F	F	TCCTATTGTTTCCCTGATGAGAT
		R	CGTGCCTTGTTGGTTGTC
c107656.graph_c0	AaC4H-F	F	GGAAGATGATGATGATAATGATTG
		R	TGAAGGATTGTGAGCAGTA
c114916.graph_c0	Aa4CL-F	F	CTCCTCCAACACAGACTT
		R	AACTACAGCAGACTATCCAT
c100615.graph_c0	AaC3'H	F	GGTCTCACATTTCACTTG
		R	AGTTCCAGTCGTTGATAC
c110935.graph_c0	AaCHS1	F	AATGAATGAGAACAATGGACC
		R	TTGGATGGCGTATGAGTT
c118011.graph_c0	AaCHS2	F	CATCCTGGTTGTGTTGCT
		R	TATGGCTTCTTATTGTTCTGAGT
c60813.graph_c0	AaCHS3	F	CCGCTTCCTGAGACTGTT
		R	TGTGCTGAATATGCTGATGAAAG
C108255.graph_c0	AaCHS4	F	TCTAGTCCCAGCACAAATC
		R	AGGCAGAAACCGAAGG
